# Supplementary material for: Surface Electromyography-Based Motion Analysis of Thigh Muscle Activation During the Modified Star Excursion Balance Test in Novice Recreational Runners with Chronic Ankle Instability: A Preliminary Cross-Sectional Case–Control Study
Source: Bioengineering (Basel). 2026 Jul 22;13(7):846. doi: 10.3390/bioengineering13070846 (PMC13405922; doi:10.3390/bioengineering13070846)
Supplement: Supplementary file 1 [file bioengineering-13-00846-s001.zip]

Archive with 1 entries (1 files):
- bioengineering-4398442-supplementary.pdf
